# Supplementary material for: m6A reader IGF2BP1 accelerates apoptosis of high glucose-induced vascular endothelial cells in a m6A-HMGB1 dependent manner
Source: PeerJ. 2023 Mar 27;11:e14954. doi: 10.7717/peerj.14954 (PMC10062336; doi:10.7717/peerj.14954)
Supplement: Supplemental Information 2 [file peerj-11-14954-s002.zip]

Archive with 4 entries (3 files):
- Label for WB blot/WB in Fig 1C  .jpg
- Label for WB blot/WB in Fig 2A   .jpg
- Label for WB blot/WB in Fig 4E   .jpg
- Label for WB blot/
