# Supplementary material for: m6A reader IGF2BP1 accelerates apoptosis of high glucose-induced vascular endothelial cells in a m6A-HMGB1 dependent manner
Source: PeerJ. 2023 Mar 27;11:e14954. doi: 10.7717/peerj.14954 (PMC10062336; doi:10.7717/peerj.14954)
Supplement: Supplemental Information 3 [file peerj-11-14954-s003.zip]

Archive with 10 entries (9 files):
- Uncropped Gels Blots/
- Uncropped Gels Blots/1-1-1 +Marker.jpg
- Uncropped Gels Blots/1-1-2  .tif
- Uncropped Gels Blots/1-2  .Tif
- Uncropped Gels Blots/1-2-1   .Tif
- Uncropped Gels Blots/1-3  .Tif
- Uncropped Gels Blots/1-4  .Tif
- Uncropped Gels Blots/3-2 .Tif
- Uncropped Gels Blots/4-1  .jpg
- Uncropped Gels Blots/4-2  actin +Marker.jpg
