# Supplementary material for: m6A reader IGF2BP1 accelerates apoptosis of high glucose-induced vascular endothelial cells in a m6A-HMGB1 dependent manner
Source: PeerJ. 2023 Mar 27;11:e14954. doi: 10.7717/peerj.14954 (PMC10062336; doi:10.7717/peerj.14954)
Supplement: Supplemental Information 4 [file peerj-11-14954-s004.zip]

Archive with 14 entries (13 files):
- PCR data/
- PCR data/Figure 1A  .xlsx
- PCR data/Figure 1B   .xlsx
- PCR data/Figure 1D .xlsx
- PCR data/Figure 2A-1 .xlsx
- PCR data/Figure 2B CCK-8 .xlsx
- PCR data/Figure 2C EdU .xlsx
- PCR data/Figure 2D  FCM .xlsx
- PCR data/Figure 3B  .xlsx
- PCR data/Figure 3C   .xlsx
- PCR data/Figure 4A  MeRIP-PCR  .xlsx
- PCR data/Figure 4D  .xlsx
- PCR data/Figure 4D CCK-8 .xlsx
- PCR data/RIP-qPCR     .xlsx
