# Supplementary material for: m6A reader IGF2BP1 accelerates apoptosis of high glucose-induced vascular endothelial cells in a m6A-HMGB1 dependent manner
Source: PeerJ. 2023 Mar 27;11:e14954. doi: 10.7717/peerj.14954 (PMC10062336; doi:10.7717/peerj.14954)
Supplement: Supplemental Information 4 [file peerj-11-14954-s004.zip › PCR data/Figure 1A .xlsx]

## Sheet: Sheet1
		GAPDH				IGF2BP1				△CT				△△CT				2-△△CT
5 mM	18.956	18.478	18.528		22.326	22.467	22.354		3.37	3.989	3.826	3.72833	-0.358333	0.260667	0.0976667		1.28194	0.834702	0.934543
10 mM	18.752	18.638	18.745		22.036	22.115	22.335		3.284	3.477	3.59		-0.086	-0.512	-0.236		1.06142	1.42603	1.17772
15 mM	18.665	18.547	18.447		21.889	21.924	21.715		3.224	3.377	3.268		-0.146	-0.612	-0.558		1.1065	1.52838	1.47223
20 mM	18.475	18.554	18.614		21.001	21.662	21.367		2.526	3.108	2.753		-0.844	-0.881	-1.073		1.79502	1.84165	2.1038
30 mM	18.635	18.578	18.547		20.496	20.956	21.018		1.861	2.378	2.471		-1.509	-1.611	-1.355		2.84613	3.05463	2.55797
