# Supplementary material for: m6A reader IGF2BP1 accelerates apoptosis of high glucose-induced vascular endothelial cells in a m6A-HMGB1 dependent manner
Source: PeerJ. 2023 Mar 27;11:e14954. doi: 10.7717/peerj.14954 (PMC10062336; doi:10.7717/peerj.14954)
Supplement: Supplemental Information 4 [file peerj-11-14954-s004.zip › PCR data/Figure 1B .xlsx]

## Sheet: Sheet1
			GAPDH			IGF2BP1 mRNA					△CT				△△CT				2-△△CT
0 hour	NG 5nM	18.627	18.573	18.725		22.636	22.448	22.418		4.009	3.875	3.693	3.859	0.15	0.016	-0.166		0.90125	0.988971	1.12194
	HG 30nM	18.667	18.596	18.786		22.157	22.205	22.154		3.49	3.609	3.368		-0.519	-0.266	-0.325		1.43296	1.20247	1.25266
			GAPDH			IGF2BP1 mRNA					△CT				△△CT				2-△△CT
12 hour	NG 5nM	18.572	18.626	18.465		22.475	22.638	22.447		3.903	4.012	3.982	3.96567	-0.0626667	0.0463333	0.0163333		1.04439	0.968394	0.988742
	HG 30nM	18.478	18.784	18.358		21.986	22.064	21.734		3.508	3.28	3.376		-0.395	-0.732	-0.606		1.31494	1.66094	1.52203
			GAPDH			IGF2BP1 mRNA					△CT				△△CT				2-△△CT
24 hour	NG 5nM	18.633	18.745	18.584		22.415	22.361	22.502		3.782	3.616	3.918	3.772	0.01	-0.156	0.146		0.993092	1.11419	0.903753
	HG 30nM	18.661	18.574	18.665		21.221	21.33	21.574		2.56	2.756	2.909		-1.222	-0.86	-1.009		2.3327	1.81504	2.01252
			GAPDH			IGF2BP1 mRNA
48 hour	NG 5nM	18.587	18.745	18.558		22.148	22.332	22.341		3.561	3.587	3.783	3.64367	-0.0826667	-0.0566667	0.139333		1.05897	1.04006	0.907939
	HG 30nM	18.572	18.669	18.558		20.866	20.858	21.174		2.294	2.189	2.616		-1.267	-1.398	-1.167		2.40661	2.63536	2.24544
