# Supplementary material for: m6A reader IGF2BP1 accelerates apoptosis of high glucose-induced vascular endothelial cells in a m6A-HMGB1 dependent manner
Source: PeerJ. 2023 Mar 27;11:e14954. doi: 10.7717/peerj.14954 (PMC10062336; doi:10.7717/peerj.14954)
Supplement: Supplemental Information 4 [file peerj-11-14954-s004.zip › PCR data/Figure 1D .xlsx]

## Sheet: Sheet1
	m6A content
	NG(%)	Mean	HG(%)		NG / NG	HG / NG
	0.152	0.120667	0.126		1	1.0442
0h	0.113		0.098		0.743421	0.812155
	0.097		0.112		0.638158	0.928177
	NG(%)	Mean	HG(%)		NG / NG	HG / NG
	0.078	0.0963333	0.128		1	1.32872
12h	0.095		0.107		1.21795	1.11073
	0.116		0.113		1.48718	1.17301
	NG(%)	Mean	HG(%)		NG / NG	HG / NG
	0.098	0.116333	0.188		1	1.61605
24h	0.135		0.177		1.37755	1.52149
	0.116		0.193		1.18367	1.65903
	NG(%)	Mean	HG(%)		NG / NG	HG / NG
	0.078	0.093	0.196		1	2.10753
48h	0.095		0.218		1.21795	2.34409
	0.106		0.202		1.35897	2.17204
