# Supplementary material for: m6A reader IGF2BP1 accelerates apoptosis of high glucose-induced vascular endothelial cells in a m6A-HMGB1 dependent manner
Source: PeerJ. 2023 Mar 27;11:e14954. doi: 10.7717/peerj.14954 (PMC10062336; doi:10.7717/peerj.14954)
Supplement: Supplemental Information 4 [file peerj-11-14954-s004.zip › PCR data/Figure 2A-1 .xlsx]

## Sheet: Sheet1
		GAPDH				IGF2BP1 mRNA				△CT				△△CT				2-△△CT
sh-NC	18.663	18.472	18.527		22.106	22.164	22.067		3.443	3.692	3.54	3.55833	-0.115333	0.133667	-0.0183333		1.08323	0.911512	1.01279
shIGF2BP1-1#	18.587	18.408	18.673		23.215	23.15	23.216		4.628	4.742	4.543		1.185	1.05	1.003		0.439825	0.482968	0.498961
shIGF2BP1-2#	18.496	18.557	18.509		22.364	22.934	22.347		3.868	4.377	3.838		0.425	0.685	0.298		0.744839	0.622006	0.813379
