# Supplementary material for: m6A reader IGF2BP1 accelerates apoptosis of high glucose-induced vascular endothelial cells in a m6A-HMGB1 dependent manner
Source: PeerJ. 2023 Mar 27;11:e14954. doi: 10.7717/peerj.14954 (PMC10062336; doi:10.7717/peerj.14954)
Supplement: Supplemental Information 4 [file peerj-11-14954-s004.zip › PCR data/Figure 2B CCK-8 .xlsx]

## Sheet: Sheet1
				NG		Mean	SD
	0 day	OD 450 nm	0.43	0.38	0.37	0.393333	0.0262467
	1 day	OD 450 nm	0.58	0.41	0.48	0.49	0.0697615
	2 day	OD 450 nm	0.48	0.73	0.58	0.596667	0.10274
	3 day	OD 450 nm	0.95	1.15	1.21	1.10333	0.111156
	4 day	OD 450 nm	1.31	1.56	1.41	1.42667	0.10274
				HG + sh-NC		Mean	SD
	0 day	OD 450 nm	0.35	0.39	0.34	0.36	0.0216025
	1 day	OD 450 nm	0.43	0.54	0.32	0.43	0.0898146
	2 day	OD 450 nm	0.53	0.42	0.56	0.503333	0.0601849
	3 day	OD 450 nm	0.8	0.73	0.93	0.82	0.0828654
	4 day	OD 450 nm	0.88	0.98	0.97	0.943333	0.0449691
			HG + sh-IGF2BP1			Mean	SD
	0 day	OD 450 nm	0.37	0.41	0.4	0.393333	0.0169967
	1 day	OD 450 nm	0.44	0.5	0.41	0.45	0.0374166
	2 day	OD 450 nm	0.59	0.6	0.78	0.656667	0.0873053
	3 day	OD 450 nm	0.97	0.94	1.03	0.98	0.0374166
	4 day	OD 450 nm	1.08	1.09	1.24	1.13667	0.0731817
