# Supplementary material for: m6A reader IGF2BP1 accelerates apoptosis of high glucose-induced vascular endothelial cells in a m6A-HMGB1 dependent manner
Source: PeerJ. 2023 Mar 27;11:e14954. doi: 10.7717/peerj.14954 (PMC10062336; doi:10.7717/peerj.14954)
Supplement: Supplemental Information 4 [file peerj-11-14954-s004.zip › PCR data/Figure 2C EdU .xlsx]

## Sheet: Sheet1
	EdU+ cells
		%
		NG				HG+sh-NC				HG + sh-IGF2BP1
		64	73	58		35	41	31		48	42	49
