# Supplementary material for: m6A reader IGF2BP1 accelerates apoptosis of high glucose-induced vascular endothelial cells in a m6A-HMGB1 dependent manner
Source: PeerJ. 2023 Mar 27;11:e14954. doi: 10.7717/peerj.14954 (PMC10062336; doi:10.7717/peerj.14954)
Supplement: Supplemental Information 4 [file peerj-11-14954-s004.zip › PCR data/Figure 3B .xlsx]

## Sheet: Sheet1
		GAPDH			HMGB1 mRNA					△CT				△△CT				2-△△CT
5 Mm	18.511	18.418	18.367		21.889	21.558	21.659		3.378	3.14	3.292	3.27	0.108	-0.13	0.022		0.927873	1.09429	0.984866
10 mM	18.657	18.418	18.447		21.652	21.347	21.668		2.995	2.929	3.221		-0.383	-0.211	-0.071		1.30405	1.15749	1.05044
15 mM	18.491	18.547	18.631		21.389	21.224	21.315		2.898	2.677	2.684		-0.48	-0.463	-0.608		1.39474	1.37841	1.52414
20 mM	18.366	18.557	18.414		20.985	20.896	20.836		2.619	2.339	2.422		-0.759	-0.801	-0.87		1.69232	1.74231	1.82766
30 mM	18.667	18.241	18.552		20.796	20.209	20.574		2.129	1.968	2.022		-1.249	-1.172	-1.27		2.37677	2.25324	2.41162
