# Supplementary material for: m6A reader IGF2BP1 accelerates apoptosis of high glucose-induced vascular endothelial cells in a m6A-HMGB1 dependent manner
Source: PeerJ. 2023 Mar 27;11:e14954. doi: 10.7717/peerj.14954 (PMC10062336; doi:10.7717/peerj.14954)
Supplement: Supplemental Information 4 [file peerj-11-14954-s004.zip › PCR data/Figure 3C .xlsx]

## Sheet: Sheet1
			GAPDH			HMGB1 mRNA					△CT				△△CT				2-△△CT
0 hour	NG 5nM	18.336	18.425	18.227		21.887	21.698	21.841		3.551	3.273	3.614	3.47933	0.0716667	-0.206333	0.134667		0.951538	1.15375	0.91088
	HG 30nM	18.542	18.208	18.447		21.965	21.558	21.996		3.423	3.35	3.549		-0.128	0.077	-0.065		1.09278	0.948027	1.04608
			GAPDH			HMGB1 mRNA					△CT				△△CT				2-△△CT
12 hour	NG 5nM	18.365	18.445	18.527		21.665	21.714	21.697		3.3	3.269	3.17	3.24633	0.0536667	0.0226667	-0.0763333		0.963484	0.984411	1.05433
	HG 30nM	18.336	18.471	18.338		21.245	21.332	21.117		2.909	2.861	2.779		-0.391	-0.408	-0.391		1.3113	1.32685	1.3113
			GAPDH			HMGB1 mRNA					△CT				△△CT				2-△△CT
24 hour	NG 5nM	18.241	18.225	18.554		21.669	21.574	21.685		3.428	3.349	3.131	3.30267	0.125333	0.0463333	-0.171667		0.916792	0.968394	1.12636
	HG 30nM	18.478	18.547	18.447		21.158	21.005	20.892		2.68	2.458	2.445		-0.748	-0.891	-0.686		1.67946	1.85446	1.60882
			GAPDH			HMGB1 mRNA
48 hour	NG 5nM	18.338	18.351	18.416		21.988	21.887	21.778		3.65	3.536	3.362	3.516	0.134	0.02	-0.154		0.911301	0.986233	1.11265
	HG 30nM	18.557	18.554	18.442		20.968	20.745	20.489		2.411	2.191	2.047		-1.239	-1.345	-1.315		2.36035	2.5403	2.48802
