# Supplementary material for: m6A reader IGF2BP1 accelerates apoptosis of high glucose-induced vascular endothelial cells in a m6A-HMGB1 dependent manner
Source: PeerJ. 2023 Mar 27;11:e14954. doi: 10.7717/peerj.14954 (PMC10062336; doi:10.7717/peerj.14954)
Supplement: Supplemental Information 4 [file peerj-11-14954-s004.zip › PCR data/Figure 4A MeRIP-PCR .xlsx]

## Sheet: Sheet1
	MeRIP-qPCR
			GAPDH			HMGB1 IP					△CT		Mean			△△CT				2-△△CT			* 100 %
	Input	18.385	18.275	18.255		23.524	23.367	23.457		5.139	5.092	5.202	5.14433		-0.00533333	-0.0523333	0.0576667		1.0037	1.03694	0.960817		100.37	103.694	96.0817
NG	IgG	18.245	18.224	18.155		28.426	28.634	28.547		10.181	10.41	10.392			5.042	5.318	5.19		0.0303534	0.0250682	0.0273939		3.03534	2.50682	2.73939
	anti-m6A	18.214	18.298	18.245		27.246	27.458	27.354		9.032	9.16	9.109			3.893	4.068	3.907		0.0673116	0.0596225	0.0666616		6.73116	5.96225	6.66616
						HMGB1 IP
	Input	18.212	18.218	18.324		23.754	23.548	23.758		5.542	5.33	5.434	5.43533		0.106667	-0.105333	-0.00133333		0.928731	1.07574	1.00092		92.8731	107.574	100.092
HG	IgG	18.265	18.282	18.342		28.521	28.441	28.434		10.256	10.159	10.092			4.714	4.829	4.658		0.0381017	0.0351825	0.0396098		3.81017	3.51825	3.96098
	anti-m6A	18.242	18.254	18.246		26.752	26.334	26.458		8.51	8.08	8.212			2.968	2.75	2.778		0.127804	0.148651	0.145794		12.7804	14.8651	14.5794
										NG				HG
									Input	100.37	103.694	96.0817		92.8731	107.574	100.092
									IgG	3.03534	2.50682	2.73939		3.81017	3.51825	3.96098
									anti-m6A	6.73116	5.96225	6.66616		12.7804	14.8651	14.5794
