# Supplementary material for: m6A reader IGF2BP1 accelerates apoptosis of high glucose-induced vascular endothelial cells in a m6A-HMGB1 dependent manner
Source: PeerJ. 2023 Mar 27;11:e14954. doi: 10.7717/peerj.14954 (PMC10062336; doi:10.7717/peerj.14954)
Supplement: Supplemental Information 4 [file peerj-11-14954-s004.zip › PCR data/Figure 4D .xlsx]

## Sheet: Sheet1
			GAPDH				HMGB1 mRNA				△CT				△△CT				2-△△CT			* 100%
sh-NC	0 hour	18.569	18.478	18.559		21.562	21.598	21.748		2.993	3.12	3.189	3.10067	-0.107667	0.0193333	0.0883333		1.07748	0.986689	0.940609		107.748	98.6689	94.0609
	4 hour	18.475	18.568	18.557		22.028	22.367	22.221		3.553	3.799	3.664		0.56	0.679	0.475		0.678302	0.624598	0.719467		67.8302	62.4598	71.9467
	8 hour	18.556	18.447	18.369		22.568	22.575	22.872		4.012	4.128	4.503		1.019	1.008	1.314		0.493458	0.497235	0.402204		49.3458	49.7235	40.2204
			GAPDH				HMGB1 mRNA				△CT				△△CT				2-△△CT
sh-IGF2BP1	0 hour	18.449	18.574	18.635		21.689	21.689	21.748		3.24	3.115	3.113	3.156	0.084	-0.041	-0.043		0.943438	1.02883	1.03025		94.3438	102.883	103.025
	4 hour	18.472	18.601	18.557		22.874	22.731	22.547		4.402	4.13	3.99		1.162	1.015	0.877		0.446893	0.494828	0.544499		44.6893	49.4828	54.4499
	8 hour	18.635	18.557	18.574		23.265	23.342	23.114		4.63	4.785	4.54		1.39	1.67	1.427		0.381565	0.314253	0.371903		38.1565	31.4253	37.1903
