# Supplementary material for: m6A reader IGF2BP1 accelerates apoptosis of high glucose-induced vascular endothelial cells in a m6A-HMGB1 dependent manner
Source: PeerJ. 2023 Mar 27;11:e14954. doi: 10.7717/peerj.14954 (PMC10062336; doi:10.7717/peerj.14954)
Supplement: Supplemental Information 4 [file peerj-11-14954-s004.zip › PCR data/Figure 4D CCK-8 .xlsx]

## Sheet: Sheet1
				control		Mean	SD		IGF2BP2 OE			Mean	SD
	0 day	OD 450 nm	0.37	0.38	0.37	0.373333	0.00471405		0.42	0.41	0.4	0.41	0.00816497
	1 day	OD 450 nm	0.38	0.41	0.48	0.423333	0.0418994		0.44	0.5	0.41	0.45	0.0374166
	2 day	OD 450 nm	0.45	0.5	0.56	0.503333	0.0449691		0.59	0.6	0.78	0.656667	0.0873053
	3 day	OD 450 nm	0.75	0.65	0.87	0.756667	0.0899383		0.97	0.94	1.12	1.01	0.0787401
	4 day	OD 450 nm	1.21	1.11	0.98	1.1	0.094163		1.28	1.39	1.4	1.35667	0.054365
				sh-NC		Mean	SD		sh-IGF2BP2			Mean	SD
	0 day	OD 450 nm	0.35	0.39	0.34	0.36	0.0216025		0.32	0.33	0.31	0.32	0.00816497
	1 day	OD 450 nm	0.43	0.54	0.32	0.43	0.0898146		0.35	0.3	0.41	0.353333	0.0449691
	2 day	OD 450 nm	0.53	0.72	0.46	0.57	0.109848		0.41	0.51	0.31	0.41	0.0816497
	3 day	OD 450 nm	0.8	0.73	0.93	0.82	0.0828654		0.58	0.5	0.68	0.586667	0.0736357
	4 day	OD 450 nm	1.29	1.09	1.14	1.17333	0.0849837		0.69	0.88	0.89	0.82	0.0920145
