# Supplementary material for: m6A reader IGF2BP1 accelerates apoptosis of high glucose-induced vascular endothelial cells in a m6A-HMGB1 dependent manner
Source: PeerJ. 2023 Mar 27;11:e14954. doi: 10.7717/peerj.14954 (PMC10062336; doi:10.7717/peerj.14954)
Supplement: Supplemental Information 4 [file peerj-11-14954-s004.zip › PCR data/RIP-qPCR .xlsx]

## Sheet: Sheet1
	RIP-qPCR
			GAPDH			HMGB1 mRNA RIP					△CT		Mean			△△CT				2-△△CT			* 100 %
	Input	18.325	18.522	18.418		22.554	22.368	22.447		4.229	3.846	4.029	4.03467		0.194333	-0.188667	-0.00566667		0.873977	1.13971	1.00394		87.3977	113.971	100.394
	IgG	18.464	18.386	18.446		27.336	27.415	27.154		8.872	9.029	8.708			4.643	5.183	4.679		0.0400237	0.0275272	0.0390374		4.00237	2.75272	3.90374
	anti-IGF2BP1	18.366	18.452	18.476		24.924	24.826	24.868		6.558	6.374	6.392			2.329	2.528	2.363		0.199022	0.173379	0.194387		19.9022	17.3379	19.4387
									Input	87.3977	113.971	100.394
									IgG	4.00237	2.75272	3.90374
									anti-IGF2BP1	19.9022	17.3379	19.4387
